# Supplementary material for: Comprehensive virulence profiling and evolutionary analysis of specificity determinants in Staphylococcus aureus two-component systems
Source: mSystems. 2024 Mar 12;9(4):e00130-24. doi: 10.1128/msystems.00130-24 (PMC11019936; doi:10.1128/msystems.00130-24)
Supplement: Table S1 — Gene names of the S. aureus TCSs HKs and RRs. [file msystems.00130-24-s0002.xlsx]

## Sheet: Sheet1
Name of gene	transposon library ID	Locus tag
desR	NE262	SAUSA300_1220
graR	NE481	SAUSA300_0645
agrC	NE873	SAUSA300_1991
lytT	NE958	SAUSA300_0255
hssR	NE1089	SAUSA300_2308
saeR	NE1622	SAUSA300_0691
kdpE	NE1249	SAUSA300_2036
phoP	NE1486	SAUSA300_1639
agrA	NE1532	SAUSA300_1992
nsaR(braR)	NE1643	SAUSA300_2559
nreC	NE1669	SAUSA300_2337
yycH	NE1693	SAUSA300_0022
yycL	NE1865	SAUSA300_0023
hptR	NE49	SAUSA300_0217
desK	NE116	SAUSA300_1219
hptS	NE218	SAUSA300_0218
kdpD	NE423	SAUSA300_2035
vraR	NE554	SAUSA300_1865
phoR	NE618	SAUSA300_1638
hssS	NE820	SAUSA300_2309
vraS	NE823	SAUSA300_1866
Gaf domain SK	NE1053	SAUSA300_1799
nsaS(braS)	NE1116	SAUSA300_2558
nreB	NE1157	SAUSA300_2338
arlS	NE1183	SAUSA300_1309
saeS	NE1296	SAUSA300_0690
srrA	NE1309	SAUSA300_1442
lytS	NE147	SAUSA300_0254
graS	NE1756	SAUSA300_0646
srrB	NE588	SAUSA300_1441
arlR	NE1684	SAUSA300_1308
Table S1: The gene names of the S. aureus TCSs HKs and RRs and their corresponding locus tags and Ids from the Nebraska Transposon Mutant Library.
