# Supplementary material for: Comprehensive virulence profiling and evolutionary analysis of specificity determinants in Staphylococcus aureus two-component systems
Source: mSystems. 2024 Mar 12;9(4):e00130-24. doi: 10.1128/msystems.00130-24 (PMC11019936; doi:10.1128/msystems.00130-24)
Supplement: Table S2 — Strains. [file msystems.00130-24-s0003.xlsx]

## Sheet: Sheet1
Strains	Description	Source
S. aureus
USA300_JE2	USA300_LAC cured of all plasmids	Lab collection
saeR	saeR transposon mutant:NE1622	The Nebraska Transposon Mutant library
saeR(saeR)	saeR transposon mutant complement	This study
saeS	saeS transposon mutant:NE1296	The Nebraska Transposon Mutant library
saeS(saeS)	saeS transposon mutant complement	This study
srrA	srrA transposon mutant:NE1309	The Nebraska Transposon Mutant library
srrA(srrA)	srrA transposon mutant complement	This study
srrB	srrB transposon mutant: NE588	The Nebraska Transposon Mutant library
srrB(srrB)	srrB transposon mutant complement	This study
arlS	arlS transposon mutant: NE1183	The Nebraska Transposon Mutant library
arlS(arlS)	arlS transposon mutant complement	This study
arlR	arlR transposon mutant:NE1684	The Nebraska Transposon Mutant library
arlR(arlR)	arlR transposon mutant complement	This study
E. coli
DH5⍺	F− ϕ80dlacZΔM15 recA1 endA1 gyrA96 thi-1 hsdR17(rK− mK−) supE44 relA1 deoR Δ(lacZYA-argF)U169 phoA	New England Biolab
IMB01B	mcrA Δ(mrr-hsdRMS-mcrBC) φ80lacZΔM15 ΔlacX74 recA1 araD139 Δ(ara-leu)7697 galU galK rpsL endA1 nupG Δdcm ΩPhelp-hsdMS (CC1-2) ΩPN25-hsdS (CC1-1)	Lab collection
Plasmids
pCM29	sGFP-expressing plasmid, Cmr	Lab collection
Table S1: Bacterial strains and plasmids used in the experiment. Cmr = Chloramphenicol resistance
