# Supplementary material for: Comprehensive virulence profiling and evolutionary analysis of specificity determinants in Staphylococcus aureus two-component systems
Source: mSystems. 2024 Mar 12;9(4):e00130-24. doi: 10.1128/msystems.00130-24 (PMC11019936; doi:10.1128/msystems.00130-24)
Supplement: Table S3 — Primers. [file msystems.00130-24-s0004.xlsx]

## Sheet: Sheet1
Gene	Primers
saeR	Forward primer	ctatgacatgattacgaattcATGACCCACTTACTGATCGTGGA
	Reverse primer	tgcatcggatccccgggtaccTTATCGGCTCCTTTCAAATTTATATC
SaeS	Forward primer	ctatgacatgattacgaattcATGGTGTTATCAATTAGAAGTCAAATCA
	Reverse primer	tgcatcggatccccgggtaccTTATGACGTAATGTCTAATTTGTGTAATGT
srrA	Forward primer	ctatgacatgattacgaattcATGTCGAACGAAATACTTATCGTAGATG
	Reverse primer	tgcatcggatccccgggtaccCTATTTAGCCGGCTCATCATTAGA
srrB	Forward primer	ctatgacatgattacgaattcTTGAGGTTAAATCTAATGATGAGCCG
	Reverse primer	tgcatcggatccccgggtaccTTATTCTGGTTTTGGTAGTTTAATAATAAATG
arlS	Forward primer	ctatgacatgattacgaattcATGACAAAACGTAAATTGCGCA
	Reverse primer	tgcatcggatccccgggtaccTTAAAATATGATTTTAAACGTTGTTCCTT
arlR	Forward primer	ctatgacatgattacgaattcATGACGCAAATTTTAATAGTAGAAGATG
	Reverse primer	tgcatcggatccccgggtaccTCATCGTATCACATACCCAACGC
Table S2: Primers for constructing complementation strains
