# Supplementary material for: Comprehensive virulence profiling and evolutionary analysis of specificity determinants in Staphylococcus aureus two-component systems
Source: mSystems. 2024 Mar 12;9(4):e00130-24. doi: 10.1128/msystems.00130-24 (PMC11019936; doi:10.1128/msystems.00130-24)
Supplement: Table S4 — Negative and positive selection pressure per site of the S. aureus TCS HKs and RRs. [file msystems.00130-24-s0005.xlsx]

## Sheet: Sheet1
Histidine Kinase	Positive selection	Negative selection	Response Regulator	Positive selection	Negative selection
PhoR	2	196	PhoP	0	16
HptS	3	143	HptR	0	121
WalK	0	115	WalR	0	24
YycI	1	63	YycH	0	91
ArlS	1	200	ArlR	0	21
SrrB	3	139	SrrA	0	18
SAUSA300_1799	2	128	SAUSA300_1798	0	13
SaeS	0	84	SaeR	0	4
NreB	0	135	NreC	0	27
GraS	0	187	GraR	1	33
HssS	3	110	HssR	1	7
kdpD	1	388	kdpE	1	29
VraS	0	78	VraR	1	10
BraS	0	192	BraR	1	18
AgrC	1	160	AgrA	1	27
DesK	1	44	DesR	1	16
LytS	0	210	LytT	3	13
Table S4: The negative and positive selection pressure per site of the S. aureus TCS HKs and RRs. Site-specific selection pressure were determined from the codon alignment and phylogeny of each TCS HKs and RRs from the 1000 genomes.
